# Supplementary material for: Reassessing rainfall in the Luquillo Mountains, Puerto Rico: Local and global ecohydrological implications
Source: PLoS One. 2017 Jul 7;12(7):e0180987. doi: 10.1371/journal.pone.0180987 (PMC5501619; doi:10.1371/journal.pone.0180987)
Supplement: S1 Table — (XLSX) [file pone.0180987.s001.xlsx]

## Sheet: Table
S1 Table. Names, location, mean annual precipitation, periods of record, and other details for rain gages in and near the Luquillo Mountains, Puerto Rico.
Gage (see fig 2)	Name	Ele-vation (m)	MAP raw (mm) a	MAP adjusted for period of record (mm) b	SD c	Watershed	Latitude d	Longitude d	Operator/ Source e	Operator ID	Rain gauge type (see footnotes)	Number of years used in MAP	Period of record (calendar years used in MAP)	Notes	Curr-ently oper-ating	MAP in Daly et al. (2003)	Ele-vation in García-Martino et al. (1996) f	MAP in García-Martino et al. (1996)
1	Catalina	150	2475	2475	--	Mameyes	18.3393	-65.7588	Literature	--	g	4	1959-1962	h			200 i	3,240 i
2	Naguabo 1E (San Cristóbal)	21	1927	1927	490	Other	18.2173	-65.7273	NOAA	668745	j	18	1956-1971, 1974, 1976	k, l
3	Bisley	270	3010	3010	351	Mameyes	18.3158	-65.7455	Literature	--	j	5	1974-1978	m			285 n, i	3208
4	Bisley Tower	360	3883	3883	864	Mameyes	18.3145	-65.7449	IITF	--	o (25-m tower)	27	1988-2014	p, q	yes
5	Tall cloud 3	911	5440	5440	630	Mameyes/ Fajardo	18.2808	-65.7665	Literature	TCF3	r	5	1994-1998	s
6t	Palm 2	894	4240	4240	500	Mameyes	18.2808	-65.7672	Literature	PALM2	r	5	1994-1998	s
7	PD-223	745	4940	4940	--	Mameyes	18.2926	-65.7832	Literature	PD-223	u	1	June 1962-May 1963	v
8t	Colorado 1	763	4130	4130	70	Mameyes	18.2945	-65.7847	Literature	COL1	r	5	1994-1998	s
9	Colorado 2	780	5140	5140	600	Mameyes/ Blanco	18.2942	-65.785	Literature	COL2	r (3-m tower)	5	1994-1998	s
10	East Fork	510	3840	3840	462	Mameyes	18.3024	-65.7768	Literature	--	j	4	1974-1977	m			510	3840
11	Colorado 3	668	4540	4540	140	Mameyes	18.2991	-65.7801	Literature	COL3	r	5	1994-1998	s
12	West Fork	625	3990	3990	471	Mameyes	18.3006	-65.7835	Literature	--	j	5	1974-1978	m			625	3990
13	UPR Nido	655.406	4220	4220	440	Mameyes	18.2993	-65.7841	IITF	--	w	13	2002-2014	p, x	yes
14	Holben 6	803	4150	4939	--	Mameyes	18.3001	-65.7918	Literature	--	y	1	1976	z
15	Holben 5	957	4300	5117	--	Mameyes	18.3066	-65.7938	Literature	--	y	1	1976	z
16t	El Yunque peak	1045.26	4078	4078	456	Espiritu Santo/ Mameyes	18.3106	-65.7909	IITF	--	w	13	2002-2014	p, x	yes
17	Hacienda Perla A	150	3437	3437	--	Sabana	18.3218	-65.7347	Literature	--	j	10	1899-1908	aa
18	Sabana field station	98	2538	2538	492	Sabana	18.3249	-65.7298	IITF		j	8	2001-2008	q
19	Sabana No. 4	300	3560	3560	--	Sabana	18.3093	-65.7301	Literature		j	4	1959-1962	cc
20	Hacienda Perla B	366	3443	3443	--	Sabana	18.3146	-65.7372	Literature	--	j	10	1899-1908	aa
21	Sabana 4 (Bisley)	225.867	3100	3100	466	Mameyes/Sabana	18.3222	-65.7431	IITF	--	w	13	2002-2014	x	yes
22	Sabana No. 8	260	2290	2290	--	Other	18.315	-65.7129	Literature		j	4	1959-1962	cc
23	Ceiba I	14	1346.2	1346.2	296.422	Other	18.2292	-65.5992	IITF	--	w	13	2002-2014	x	yes
24	Paraiso	109.7	2643	2643	541	Fajardo	18.265	-65.7208	NOAA	666805	bb	31	1979-1984, 1986, 1988-1990, 1992-2003, 2005-2013	l	yes	2447	101 dd	2,333 i,dd
24A ee	Paraíso	45	2293	2293	378	Fajardo	k	k	NOAA	666805	j	38	1931-1968	k, l			101 dd	2,333 i,dd
24B ee	Paraíso	70	2331	2331	464	Fajardo	k	k	NOAA	666805	j	8	1970-1977	k, l			101 dd	2,333 i,dd
25	Las Cabezas Dry	31	1241.26	1241.26	212.298	Other	18.383	-65.6199	IITF	--	w	13	2002-2014	x	yes
26	Las Cabezas Wet	4	1302.73	1302.73	240.044	Other	18.3781	-65.6192	IITF	--	w	13	2002-2014	x	yes
27	Pico del Este	1051	4344	4344	571	Fajardo/ Blanco	18.2688	-65.7588	NOAA	666992	bb	31	1970-1984, 1986-1988, 1990-1992, 1995-2004	ff, gg		4340	1051	4436
28t	Short cloud 1	1011	3720	3720	60	Fajardo	18.2697	-65.7596	Literature	SCF1	r	5	1994-1998	s
29t	Pico del Este ridge	1015	4002	4002	--	Fajardo/ Blanco	18.2697	-65.7601	Literature	--	bb	0.66	November 1968- June 1969	hh
30	Pico del Este windward	1000	4494	4494	--	Fajardo	18.2702	-65.7599	Literature	--	bb	0.66	November 1968- June 1969	hh
31	Short cloud 3	1008	4420	4420	370	Fajardo/ Blanco	18.2711	-65.7619	Literature	SCF3	r	5	1994-1998	s
32	Pico del Este upper	1001.84	4313	4313	411	Fajardo	18.2712	-65.7615	IITF	--	w	13	2002-2014	p, x	yes
33	Tall cloud 2	979	4390	4390	280	Fajardo	18.2777	-65.7635	Literature	TCF2	r (3-m tower)	5	1994-1998	s
34t	Pico del Oeste	987.066	4258	4258	396	Fajardo	18.2777	-65.7638	IITF	--	w	13	2002-2014	p, x	yes
35	Duque 2 NE	122	2261	2261	307	Fajardo	18.2544	-65.7193	NOAA	663480	ii	13	1974-1982, 1985, 1987-1989	k, jj
36	Río Blanco lower	34	2792	2792	442	Blanco	18.2426	-65.7849	NOAA	668144	bb	68	1933, 1935-1972, 1977-1980, 1988-2004, 2006, 2008-2014	p, l, ff	yes	2649	35	2545
37	Pico del Este leeward	930	4998	4998	--	Blanco	18.2678	-65.7615	Literature	--	bb	0.66	November 1968- June 1969	hh
38	Tall cloud 1	960	4260	4260	220	Blanco	18.269	-65.7617	Literature	TCF1	r	5	1994-1998	s
39	Short cloud 2	994	4390	4390	330	Blanco	18.2698	-65.7613	Literature	SCF2	r	5	1994-1998	s
40	Palm 1	971	4160	4160	110	Fajardo/ Blanco	18.2748	-65.7633	Literature	PALM1	r	5	1994-1998	s
41	Pico del Oeste summit	1042	4531	5391	--	Fajardo/ Blanco	18.2762	-65.7648	Literature	--	r (20-m tower)	1	1966	kk
42	Palm 3	853	5150	5150	630	Blanco	18.2795	-65.7704	Literature	PALM3	r	5	1994-1998	s
43	Río Blanco upper	439	3931	3931	517	Blanco	18.2619	-65.7849	NOAA	668155	j	43	1930-1972	k, l		3756	439 k	3752
44	Humacao	3	1839.69	1839.69	270.995	Other	18.1503	-65.7728	IITF	--	w	13	2002-2014	x	yes
45	Ceiba II	9	1663.45	1663.45	321.291	Other	18.2211	-65.67	IITF	--	w	13	2002-2014	x	yes
46	PD-222	703	4510	4510	--	Blanco	18.2806	-65.7918	Literature	PD-222	u	1	June 1962-May 1963	v
47t	Pico del Este lower	778.057	3629	3629	485	Mameyes/ Blanco	18.2941	-65.7849	IITF	--	w	13	2002-2014	p, x, ll	yes
48	Holben 16	774	3490	4153	--	Blanco	18.289	-65.7948	Literature	--	y	1	1976	z
49	La Mina	762	5120	5120	--	Mameyes/ Blanco	18.2952	-65.7911	NOAA/ Literature	665120	j	18	1935-1943, 1946-1952, 1960-1961	mm			716 i, mm	4700
50	Holben 20	1013	2670	3177	--	Espiritu Santo/ Blanco	18.287	-65.8133	Literature	--	y	1	1976	z
51	St. Just	81	1820.7	1820.7	342.533	Other	18.3836	-66.0009	IITF	--	w	13	2002-2014	x	yes
52	Pena Pobre Naguabo	100.6	1846	1846	295	Gurabo	18.22	-65.8258	NOAA	666942	ii	11	1975, 1977-1978, 1980-1981, 1984-1986, 1988, 1994, 1995	jj	yes
53	Las Piedras 1 N	82.3	1884	1884	340	Gurabo	18.1964	-65.865	NOAA	665258	nn	24	1974-1989, 1991-1992, 1994-1997, 2003, 2007	jj	yes
54	Juncos 1 SE	64.9	1694	1694	366	Gurabo	18.2264	-65.9114	NOAA	665064	bb	78	1920-1927, 1929, 1931, 1936, 1938, 1940-1942, 1944-1966, 1968-1982, 1985-1994, 1996-1999, 2001, 2003, 2005-2012, 2014	ff	yes	1641
55	San Juan LM Marín Inter-national Airport	2.7	1430	1430	326	Other	18.4325	-66.0108	NOAA	11641	bb	59	1956-2014	ff	yes
56	Ciénaga Alta	620	2969	2969	--	Canóvanas	18.2834	-65.8555	Literature	--	j	4	1942-1945	oo
57	El Toro	792.44	2793	2793	317	Canóvanas	18.2778	-65.8494	IITF	--	w	13	2002-2014	p, x, pp	yes
58t	Cubuy	494	2012	2012	437	Canóvanas	18.2689	-65.8675	NOAA	663113	nn	15	1975-1976, 1978-1983, 1989-1991, 1993, 2002, 2007, 2009	p, gg, jj	yes
59	Cubuy Sta. No. 572R	443	2218	2218	--	Canóvanas	18.2696	-65.8711	Literature	--	j	23	1943-1965	oo
60	Jardín Botánico	26	1982.55	1982.55	299.682	Other	18.3897	-66.0556	IITF	--	w	13	2002-2014	x	yes
61	Ford lowland	13	1868.3	1868.3	293.17	Other	18.386	-65.8789	IITF	--	w	13	2002-2014	x	yes
62	Río Grande El Verde_A	107	2488	2488	770	Espiritu Santo	18.3398	-65.8245	NOAA	668245	j	34	1920-1934, 1959-1977	k, l		2513	107	2640
63	Río Grande El Verde_B	183	2910	2910	600	Espiritu Santo	18.3382	-65.8198	NOAA	668245	bb	4	1979-1982	k, l
64	El Verde (on roof)	364	3759	3759	728	Espiritu Santo	18.3211	-65.8196	LTER	--	qq	39	1975-1993,1995-2014	q	yes	3525	400 i	3524
65t	El Verde (tower)	394	3269	3269	554	Espiritu Santo	18.3207	-65.82	LTER	--	rr (20-m tower)	27	1985-1988, 1992-2014	p, q	yes
66	North Fork	675	4331	4331	530	Espiritu Santo	18.3173	-65.8044	Literature	--	j	5	1974-1978	m			675	4160
67t	Holben 1	520	2870	3415	--	Espiritu Santo	18.3127	-65.8221	Literature	--	y	1	1976	z
68	Sonadora Rd. bridge on Esp. Santo (No. 564R)	520	3857	3857	--	Espiritu Santo	18.3124	-65.8221	Literature	--	j	11	1942-1952	oo
69	South Fork	570	3573	3573	222	Espiritu Santo	18.3082	-65.8227	Literature	--	j	5	1974-1978	m			570	3424
70	Holben 2	685	3350	3987	--	Espiritu Santo	18.311	-65.8152	Literature	--	y	1	1976	z
71	Holben 10	575	3190	3796	--	Espiritu Santo	18.3057	-65.8199	Literature	--	y	1	1976	z
72	Holben 3	838	3590	4272	--	Espiritu Santo	18.3095	-65.8082	Literature	--	y	1	1976	z
73	Holben 9	744	3400	4046	--	Espiritu Santo	18.3043	-65.813	Literature	--	y	1	1976	z
74	Holben 4	908	3790	4510	--	Espiritu Santo	18.3081	-65.8009	Literature	--	y	1	1976	z
75	Holben 8	821	3610	4296	--	Espiritu Santo	18.303	-65.8058	Literature	--	y	1	1976	z
76	El Yunque	1043	4835	4835	--	Espiritu Santo/ Mameyes	18.3107	-65.7909	Literature	--	j	10	1958-1962, 1974-1978	oo			1,043 ss	4,426 ss
77	Mount Britton	901.322	4380	4380	461	Espiritu Santo/ Mameyes	18.3032	-65.7954	IITF	--	w	13	2002-2014	p, x	yes
78	Holben 7	793	3760	4474	--	Espiritu Santo	18.3015	-65.7988	Literature	--	y	1	1976	z
79	Holben 15	759	4080	4855	--	Espiritu Santo	18.295	-65.7968	Literature	--	y	1	1976	z
80	Holben 17	785	3660	4355	--	Espiritu Santo/ Blanco	18.2903	-65.8016	Literature	--	y	1	1976	z
81	Holben 14	747	3500	4165	--	Espiritu Santo	18.2965	-65.8036	Literature	--	y	1	1976	z
82	Holben 18	852	3390	4034	--	Espiritu Santo	18.2915	-65.8087	Literature	--	y	1	1976	z
83	Holben 13	756	3070	3653	--	Espiritu Santo	18.2978	-65.8107	Literature	--	y	1	1976	z
84	Holben 19	900	3130	3725	--	Espiritu Santo	18.2928	-65.8154	Literature	--	y	1	1976	z
85	Holben 12	754	2920	3475	--	Espiritu Santo	18.2992	-65.8177	Literature	--	y	1	1976	z
86	Palo Hueco	663	3357	3357	--	Espiritu Santo	18.302	-65.8159	Literature	--	j	4	1942-1945	oo
87	Holben 11	658	2960	3522	--	Espiritu Santo	18.3005	-65.8247	Literature	--	y	1	1976	z
88	Río Grande	525	3244	3244	352	Espiritu Santo	18.2933	-65.8398	IITF	--	w	13	2002-2014	p, x, pp	yes
89	Palma Sola	466	2724	2724	305	Canóvanas	18.3169	-65.8663	NOAA	666725	bb	4	2011-2014	p, ff, tt	yes
90	San Lorenzo 3S	155.4	2435	2435	436	Other	18.1517	-65.9589	NOAA	668815	bb	39	1970-1971, 1974-1977, 1979, 1982-2011, 2013-2014	ff, gg	yes	2353
91	Trujillo Alto 2 SSW	35.1	1852	1852	397	Other	18.3283	-66.0163	NOAA	669521	bb	39	1968-1972, 1974-1986, 1988, 1990-1994, 1996-2005, 2008-2012	ff	yes	1777
92	Gurabo substation	48.8	1658	1658	357	Other	18.2583	-65.9922	NOAA	664276	bb	53	1957-1984, 1986-2014	ff	yes	1573
93	Fajardo	7	1621	1621	344	Other	18.3147	-65.6522	NOAA	663657	bb	94	1900-1909, 1911-1949, 1951-1995	ff		1587
94	Roosevelt Roads	10.1	1371	1371	369	Other	18.255	-65.6408	NOAA	668412	rr, bb	36	1942, 1948-1949, 1960-1974, 1976, 1984-1992, 1994, 1996-2001, 2012	ff	yes	1314
95	Naguabo 3E	24	2023	2023	535	Other	18.2202	-65.6903	NOAA	666427	j	4	1979-1982	k, l		1934
96	Palmas de Mar	0	1825.88	1825.88	374.373	Other	18.0928	-65.8019	IITF	--	w	13	2002-2014	x	yes
97	La Fe	45	2225	2225	639	Other	18.2126	-65.7559	NOAA	665075	j	32	1931-1943, 1945-1946, 1948-1949, 1951-1952, 1956-1968	k, l
98	Canóvanas	9.1	1930	1930	370	Other	18.3791	-65.8938	NOAA	661590	bb	115	1900-2014	l, ff	yes	1882
99	Humacao 2SSE	39	1990	1990	391	Other	18.1216	-65.8206	NOAA	664613	bb	9	1979-1982, 1988-1989, 1993-1995	k, l		2019
100	Humacao	17	1983	1983	405	Other	18.1502	-65.83	NOAA	664613	bb	15	1964-1978	k, l
101	Humacao 1SW	31	2262	2262	393	Other	18.1408	-65.8448	NOAA	664613	bb	9	1955-1963	k, l
102	Canóvanas	68.58	1692	1692	411	Canóvanas	18.3165	-65.8885	USGS	50061800	uu	11	1994-1997, 1999-2005	p, v v
103	Pueblito del Rio raingage	340.766	2246	2246	494	Gurabo	18.2463	-65.8318	USGS	50999958	uu	13	1992-2002, 2004-2005	v v	yes
104	Mameyes	95	2520	2520	594	Mameyes	18.327	-65.7507	USGS	50065500	uu	12	1992, 1994-1996, 1998-2005	p, v v
105	Icacos	643	4143	4143	618	Blanco	18.2755	-65.7864	USGS	50075000	uu	12	1994-2005	p, v v	yes

## Sheet: footnotes
Foot-note letter	Footnote
a	Mean annual precipitation (MAP) as reported or calculated from annual precipitation.
b	Mean annual precipitation adjusted for due to short time period of operation that was unusually wet or dry at nearby long-term rain gage (as described in specific footnote).
c	Standard deviation of MAP.
d	North American Datum (1983).
e	IITF, International Institute of Tropical Forestry; LTER, Long-Term Ecological Research program; NOAA, National Oceanic and Atmospheric Administration National Weather Service (or its predecessor, Weather Bureau)
f	We report elevations from Garcia-Martino et al. (1996) because they sometimes differ from our findings.
g	Universal recording weighing rain gauge (Bendix-Friez 775-B; any use of trade, firm, or product names is for descriptive purposes only and does not imply endorsement by the U.S. Government.)
h	Elevation and rainfall from Briscoe (1966). Monthly mean rainfall was summed to obtain MAP. Latitude/longitude estimated as being near current Catalina field station.
i	Differs from our findings by >10 m for elevation or >10% for mean annual precipitation.
j	Unknown rain gage type.
k	Location and gage description from https://www.ncdc.noaa.gov/homr. Latitude/longitude were provided in degrees and minutes (no seconds), so we evaluated probable locations within that grid. For gages with a locality name (Rio Grande El Verde, La Fe), we estimated the gage site from elevations in/near that locality and description provided on referenced website; if the elevation and description in…
l	Monthly data from http://www.ncdc.noaa.gov and https://www.ncdc.noaa.gov/IPS/cd/cd.html were summed to obtain annual rainfall. If annual rainfall for any year was substantially higher than MAP for that gage, we checked annual totals with Weather Bureau annual reports (obtained from https://www.ncdc.noaa.gov/IPS/cd/cd.html). This led to the correction of Rio Blanco upper, Humacao, and Fajardo for …
m	Elevation and yearly rainfall from Snyder et al. (1987). Latitude/longitude estimated using information from U.S. Forest Service (Pedro Rios, written commun., 2015), US Fish and Wildlife Service (Noel Snyder, James Wiley, and Jafet Velez, written commun., 2016), and from reported elevation and locations of roads or trails.
n	Garcia-Martino et al. (1996) report elevation and MAP that are averages of Bisley stations from F.N. Scatena of LTER, but also cite Snyder et al. (1987) as a source.
o	143-cm2 funnel over container; measured weekly by observer.
p	Location determined or verified by authors with geographic positioning system (GPS).
q	From http://luq.lternet.edu; for El Verde (on roof), El Verde (tower), and Sabana 4 (Bisley), summed daily rainfall to obtain annual rainfall, and for Bisley Tower we used weekly rainfall to determine mean daily rainfall within the period, then summed daily rainfall to obtain annual rainfall. For site El Verde (on roof), 1994 rainfall was anomalously low compared to MAP and to nearby stations Ica…
r	Tipping bucket, 6-inch orifice, 0.01 inches/tip , as reported in Baynton (1968) and Silver et al. (2013).
s	Mean annual precipitation and standard deviation digitized from Waide et al. (2013), who had reversed labels for tall and short cloud forest data points (W. Silver, written commun., 20 May 2016). Latitude/longitude from GPS and elevation derived from NED for those coordinates (elevations are 30-50 m higher than those reported in Waide et al., 2013).
t	Excluded from geostatistical analysis due to suspected underreporting.
u	Rainfall measured to the nearest 0.01 inch daily by observer.
v	Daily rainfall summed from Kennedy and Hicks (1968). Elevation from Kennedy and Hicks (1968); estimated latitude/longitude from description, rather than reported coordinates, because conversion from NAD27 to NAD83 does not match description or reported elevation.
w	101-mm diameter funnel covering 180-ml plastic bottle.
x	Bulk rainfall recorded about every two weeks from bulk collectors located 1.45 m above ground (Medina et al., 2013; Van Beusekom et al., 2015; errors in elevation and latitude/longitude in those papers are corrected here). Mean daily rainfall between observations was estimated and summed to obtain annual rainfall.
y	8-inch diameter plastic funnel connected to 5-gallon collapsible water bottle by flexible hose; funnel held above canopy by an aluminum arm attached to tree top with precipitation to funnel unobstructed (Holben et al, 1979). Monitored biweekly.
z	Precipitation for the period February 1976-February 1977 from Holben et al. (1979). We georeferenced location map to estimate latitude/longitude, and derived elevation from NED. 1976 rainfall at long-term gage El Verde (roof), which was within 5 km of each gage reported in Holben et al. (1979) was 19% below MAP; we therefore adjusted annual precipitation upward by 19%.
aa	MAP from Fassig (1909); locations of "Hacienda Perla" estimated from maps, including historical Spanish maps, Gifford (1905), Alexander (1906) and USFS (1983), descriptions in Hansard (1898) and Wilson (1899), reported elevation, and written communication from Frank Wadsworth, US Forest Service (retired), 5 January 2016. This location differs from that shown in Odum et al. (1970).
bb	8-inch standard rain gage (SRG) recorded daily by observer (described at http://www.nws.noaa.gov/directives/sym/pd01013002curr.pdf).
cc	Elevations and estimated locations from descriptions and maps in Briscoe (1966) and Weaver (1994, 2012); MAP from Crow and Weaver (1977).
dd	Garcia-Martino et al. (1996), using data from Brown et al. (1983), merge the different elevation locations into one station, which likely explains their lower MAP (which is predominantly based on the earlier, lower elevation sites).
ee	Excluded from geostatistical analysis because location is uncertain.
ff	Daily data from http://www.ncdc.noaa.gov were summed to obtain annual rainfall. Years with >10% of days missing were omitted from MAP. For Fajardo, coordinates from 1996; gage had moved 1.4 km in 1981, but exact previous location unknown.
gg	We suspect reported latitude/longitude for Pico del Este and Cubuy are actually NAD27 (rather than NAD83, as stated at www.ncdc.noaa.gov) because they do not match our GPS coordinates of known locations, and NED-derived elevations for reported coordinates do not match reported elevation; when reported coordinates were converted from NAD27 to NAD83, they fell in correct location. For Pico del Este…
hh	Weaver (1972) measured rainfall at ridge, windward, and leeward sites at Pico del Este, and the radar site at Pico del Este, from 2 November 1968 through 30 June 1969. Annual rainfall at the radar station site was reported to be “in excess” of 5,334 mm; that value is 23% higher than the MAP(4,344 mm). This corresponds to 1969 being a very wet year: rainfall was on average 21% higher than MAP at n…
ii	Fisher-Porter recording rain gauge (F&P; http://www.nws.noaa.gov/directives/sym/pd01013002curr.pdf)
jj	Hourly data from http://www.ncdc.noaa.gov were counted and summed for each day. The data set flags missing hourly data to differentiate from no precipitation; if more than half of hourly data were flagged missing in a day, that day was excluded. Daily data were then summed to obtain monthly precipitation. Because flags are not definitive proof gages were operating properly, if >10% of days in a m…
kk	Rainfall from Baynton (1968); rainfall was measured March 1966 through February 1967. Rainfall in 1966 at long-term Luquillo gages Rio Blanco lower and Rio Blanco upper was 14% and 23%, respectively, below MAP; we therefore adjusted rainfall upward by 19%. Latitude/longitude and elevation estimated by Howard (1968)'s description of gage on a 20-m tower above canopy, at the peak of Pico del Oeste.
ll	This gage had lower MAP than any other gage at elevation >300 m in the eastern watersheds, and had 30% less MAP than CO2, which was on a 3-m tower 8 m away. In February 2016, we observed vegetation directly to the east of the gage, which may block angled precipitation. We suspect MAP is underrecorded.
mm	We report the 19-year mean from Odum et al. (1970), which is 17% higher than the 9-year mean of 1935-1943 obtained separately from NOAA records (see footnote l). Latitude/longitude from www.ncdc.noaa.gov/homr were in degrees and minutes only. Many different elevations have been reported for this station: Wadsworth (1948) reported gage was initially 671 m elevation and was moved ~800 m southwest t…
nn	Fisher-Porter electronic weighing sensor (FPR-E; http://www.nws.noaa.gov/directives/sym/pd01013002curr.pdf)
oo	Mean monthly rainfall digitized from graphs in Odum et al. (1970) and summed to obtain MAP. We georeferenced location map to estimate latitude/longitude; if NED-derived elevation did not match reported elevation, we adjusted the latitude/longitude to the nearest location with reported elevation, with preference for locations near road or trail. For Cienega Alga, map in Weaver (2012) shows buildin…
pp	Gage was moved in 2010 (El Toro moved ~350 m west to 18.27747, -65.85270, elevation 749 m on 5 Oct 2010; Rio Grande moved ~223 m south to 18.29532, -65.83997, elevation 432 m, on 11 August 2010). There was no substantial change in relation of monthly precipitation between El Verde (on roof) and either station after the move, so we did not separate into two stations, and we report the locations fr…
qq	Rainfall measured daily by observer.
rr	Tipping bucket gage, no additional information available.
ss	Garcia-Martino et al. (1996) report elevation and MAP from Snyder et al. (1987) for five years' of data.
tt	One missing month of data in 2011 and one month in 2013 were filled in with data from http://xmacis.rcc-acis.org/
uu	Tipping bucket, various brands, funnel sizes ranging from 7.874-8.214-inch funnel, 0.01 inch/tip.
v v	From Murphy and Stallard (2012).

## Sheet: References
References
Alexander WH (1906) Climatology of Porto Rico from 1867 to 1905, inclusive. Monthly Weather Review 34: 315-324.
Baynton HW (1968) The ecology of an elfin forest on Puerto Rico 2. The microclimate of Pico del Oeste. Journal of the Arnold Arboretum of Harvard University 49: 419-430.
Bogart DB, Arnow T, Crooks JW (1964) Water resources of Puerto Rico: a progress report: U.S. Geological Survey.
Briscoe C (1966) Weather in the Luquillo mountains of Puerto Rico. U.S. Forest Service.
Brown S, Lugo AE, Silander S, Liegel L (1983) Research history and opportunities in the Luquillo Experimental Forest. New Orleans, LA: U.S. Department of Agriculture, Forest Service, Southern Forest Experimental Station. 128 p.
Crow TR, Weaver PL (1977) Tree Growth in a Moist Tropical Forest of Puerto Rico: Institute of Tropical Forestry.
Daly C, Helmer EH, Quiñones M (2003) Mapping the climate of Puerto Rico, Vieques and Culebra: International Journal of Climatology 23:1359-81.
Fassig OL (1909) Average Annual Rainfall of Porto Rico, WI. Monthly Weather Review 37: 982-986.
Garcia-Martinó AR, Warner GS, Scatena FN, Civco DL (1996) Rainfall, runoff and elevation relationships in the Luquillo Mountains of Puerto Rico. Caribbean Journal of Science 32: 413-424.
Gifford JC (1905) The Luquillo Forest Reserve, Porto Rico: US Department of Agriculture, Bureau of Forestry.
Hansard AC (1898) Meteorological Observations at Hacienda Perla, Puerto Rico. Monthly Weather Review 26: 407-408.
Holben B, Colon J, Canals M, Santos F, Clements R (1979) Precipitation distribution and raingage networks in the Luquillo Mountains. Univ. Puerto Rico, CEER. 57-66 p.
Howard RA (1968) The ecology of an elfin forest in Puerto Rico, 1. Introduction and composition studies. Journal of the Arnold Arboretum 49: 381-418.
Kennedy JG, Hicks TE (1968) Trafficability in tropical soils, Report 6, Puerto Rico Study No. 2 (March 1962-Nov. 1963). Vicksburg, Mississippi: U.S. Army Engineer Waterways Experiment Station, Corps of Engineers.
Medina E, González G, Rivera MM (2013) Spatial and temporal heterogeneity of rainfall inorganic ion composition in northeastern Puerto Rico. Ecological Bulletins 54: 157-167.
Murphy SF, Stallard RF (2012) Hydrology and climate of four watersheds in eastern Puerto Rico—Chapter C. In: Murphy SF, Stallard RF, editors. Water quality and landscape processes of four watersheds in eastern Puerto Rico. Reston, VA: U. S. Geological Survey. pp. 48-83.
National Oceanic and Atmospheric Adminstration (1972) Annual summary of climatological data, Puerto Rico and Virgin Islands: National Oceanic and Atmospheric Administration, v. 17, n. 13.
Odum H, Drewry G, Kline J (1970) Climate at El Verde, 1962-1966. In: Odum H, editor. A tropical rainforest. Washington, DC, USA: United States Atomic Energy Commission. pp. B347-B418.
Puerto Rico Water Resources Authority (1946) Planning report on the proposed Rio Blanco extension. San Juan, Puerto Rico.
Silver WL, Liptzin D, Almaraz M (2013) Soil redox dynamics and biogeochemistry along a tropical elevation gradient. Ecol Bull 54: 195-209.
Snyder N, Wiley J, Kepler C (1987) The parrots of Luquillo: the natural history of the Puerto Rican Parrot. Los Angeles: Western Foundation of Vertebrate Zoology. 384 p.
US Forest Service (1983) Draft Supplement to the Final EIS, Land and Resource Management Plan, Caribbean National Forest/Luquillo Experimental Forest. Rio Piedras, Puerto Rico, 242 p.
Van Beusekom AE, González G, Rivera MM (2015) Short-term precipitation and temperature trends along an elevation gradient in northeastern Puerto Rico. Earth Interactions 19: 1-33.
Wadsworth FH (1948) The climate of the Luquillo Mountains and its significance to the people of Puerto Rico. Caribbean Forester 9: 321-335.
Waide RB, Comarazamy DE, González JE, Hall CA, Lugo AE, et al. (2013) Climate variability at multiple spatial and temporal scales in the Luquillo Mountains, Puerto Rico. In: G. González MRW, and R. B. Waide, editor. Ecological gradient analyses in a tropical landscape. Hoboken, New Jersey: Wiley-Blackwell. pp. 21-42.
Weaver PL (1972) Cloud moisture interception in the Luquillo mountains of Puerto Rico. Caribbean Journal of Science 12: 129-144.
Weaver PL (1994) Bano de Oro Natural Area Luquillo Mountains, Puerto Rico. New Orleans, LA: US Department of Agriculture Forest Service, Southern Forest Experiment Station. 55 p.
Weaver PL (2012) The Luquillo mountains: forest resources and their history. San Juan, Puerto Rico: International Institute of Tropical Forestry, USDA Forest Service. 159 p.
Wilson HM (1899) Water resources of Puerto Rico. Washington, D.C.: U.S. Geological Survey.
